# Supplementary material for: Mitigating Effect of Ginger Extract on Survival Rate and Muscle Quality of Crucian Carp (Carassius auratus) Under Transportation Stress
Source: Int J Mol Sci. 2025 Aug 8;26(16):7689. doi: 10.3390/ijms26167689 (PMC12386352; doi:10.3390/ijms26167689)
Supplement: Supplementary file 1 [file ijms-26-07689-s001.zip]

Archive with 1 entries (1 files):
- ijms-3745873-supplementary.pdf
